# Supplementary material for: LAP2α drives breast tumorigenesis by mitigating replication stress
Source: Cell Death Dis. 2026 Feb 3;17(1):201. doi: 10.1038/s41419-026-08433-6 (PMC12894886; doi:10.1038/s41419-026-08433-6)
Supplement: Supplementary file 2 — Table S1 [file 41419_2026_8433_MOESM2_ESM.xlsx]

## Sheet: Table S1
Table S1. Human Tissue Microarray Information
sample ID	tissue categories	histological subtype	molucular subtype	survival (month)	status	staining score	H-score
1	adjacent normal breast tissues	N/A	N/A	N/A	N/A	0	21.44
2	adjacent normal breast tissues	N/A	N/A	N/A	N/A	1	34.25
3	adjacent normal breast tissues	N/A	N/A	N/A	N/A	2	54.15
4	adjacent normal breast tissues	N/A	N/A	N/A	N/A	1	40.37
5	adjacent normal breast tissues	N/A	N/A	N/A	N/A	3	82.62
6	adjacent normal breast tissues	N/A	N/A	N/A	N/A	3	86.31
7	adjacent normal breast tissues	N/A	N/A	N/A	N/A	2	62.74
8	adjacent normal breast tissues	N/A	N/A	N/A	N/A	2	50.84
9	adjacent normal breast tissues	N/A	N/A	N/A	N/A	0	6.68
10	adjacent normal breast tissues	N/A	N/A	N/A	N/A	1	35.2
11	adjacent normal breast tissues	N/A	N/A	N/A	N/A	1	41.77
12	adjacent normal breast tissues	N/A	N/A	N/A	N/A	3	93.03
13	adjacent normal breast tissues	N/A	N/A	N/A	N/A	0	18.04
14	adjacent normal breast tissues	N/A	N/A	N/A	N/A	1	45.42
15	adjacent normal breast tissues	N/A	N/A	N/A	N/A	3	109.57
16	adjacent normal breast tissues	N/A	N/A	N/A	N/A	3	98.13
17	adjacent normal breast tissues	N/A	N/A	N/A	N/A	3	81.86
18	adjacent normal breast tissues	N/A	N/A	N/A	N/A	2	68.51
19	adjacent normal breast tissues	N/A	N/A	N/A	N/A	0	5.93
20	adjacent normal breast tissues	N/A	N/A	N/A	N/A	1	37.73
21	adjacent normal breast tissues	N/A	N/A	N/A	N/A	2	77.75
22	adjacent normal breast tissues	N/A	N/A	N/A	N/A	2	54.11
23	adjacent normal breast tissues	N/A	N/A	N/A	N/A	1	40.58
24	adjacent normal breast tissues	N/A	N/A	N/A	N/A	2	62.6
25	adjacent normal breast tissues	N/A	N/A	N/A	N/A	3	82.85
26	adjacent normal breast tissues	N/A	N/A	N/A	N/A	2	58.47
27	adjacent normal breast tissues	N/A	N/A	N/A	N/A	3	84.67
28	adjacent normal breast tissues	N/A	N/A	N/A	N/A	1	49.24
29	adjacent normal breast tissues	N/A	N/A	N/A	N/A	1	29.69
30	adjacent normal breast tissues	N/A	N/A	N/A	N/A	0	4.77
31	adjacent normal breast tissues	N/A	N/A	N/A	N/A	1	39.93
32	adjacent normal breast tissues	N/A	N/A	N/A	N/A	2	55.95
33	adjacent normal breast tissues	N/A	N/A	N/A	N/A	1	38.72
34	adjacent normal breast tissues	N/A	N/A	N/A	N/A	1	36.29
35	adjacent normal breast tissues	N/A	N/A	N/A	N/A	2	67.31
36	adjacent normal breast tissues	N/A	N/A	N/A	N/A	3	97.15
37	adjacent normal breast tissues	N/A	N/A	N/A	N/A	1	48.54
38	adjacent normal breast tissues	N/A	N/A	N/A	N/A	1	36.15
39	adjacent normal breast tissues	N/A	N/A	N/A	N/A	0	10.99
40	adjacent normal breast tissues	N/A	N/A	N/A	N/A	0	11.2
41	adjacent normal breast tissues	N/A	N/A	N/A	N/A	0	10.06
42	adjacent normal breast tissues	N/A	N/A	N/A	N/A	1	31.91
43	adjacent normal breast tissues	N/A	N/A	N/A	N/A	1	42.31
44	adjacent normal breast tissues	N/A	N/A	N/A	N/A	2	54.79
45	adjacent normal breast tissues	N/A	N/A	N/A	N/A	3	96.23
46	adjacent normal breast tissues	N/A	N/A	N/A	N/A	2	52.2
47	adjacent normal breast tissues	N/A	N/A	N/A	N/A	2	75.69
48	adjacent normal breast tissues	N/A	N/A	N/A	N/A	1	34.34
49	adjacent normal breast tissues	N/A	N/A	N/A	N/A	0	7.45
50	adjacent normal breast tissues	N/A	N/A	N/A	N/A	1	46.45
51	adjacent normal breast tissues	N/A	N/A	N/A	N/A	1	38.8
52	adjacent normal breast tissues	N/A	N/A	N/A	N/A	2	73.31
53	adjacent normal breast tissues	N/A	N/A	N/A	N/A	1	44.28
54	adjacent normal breast tissues	N/A	N/A	N/A	N/A	3	91.53
55	adjacent normal breast tissues	N/A	N/A	N/A	N/A	2	56.13
56	adjacent normal breast tissues	N/A	N/A	N/A	N/A	3	82.55
57	adjacent normal breast tissues	N/A	N/A	N/A	N/A	1	37.3
58	adjacent normal breast tissues	N/A	N/A	N/A	N/A	2	60.24
59	adjacent normal breast tissues	N/A	N/A	N/A	N/A	2	70.35
60	adjacent normal breast tissues	N/A	N/A	N/A	N/A	3	99.87
61	adjacent normal breast tissues	N/A	N/A	N/A	N/A	3	84.45
62	adjacent normal breast tissues	N/A	N/A	N/A	N/A	3	91.26
63	adjacent normal breast tissues	N/A	N/A	N/A	N/A	3	97.37
64	adjacent normal breast tissues	N/A	N/A	N/A	N/A	1	46.27
65	adjacent normal breast tissues	N/A	N/A	N/A	N/A	3	96.13
66	adjacent normal breast tissues	N/A	N/A	N/A	N/A	2	65.45
67	breast cancer tissues	invasive ductal breast cancer Grade 1	N/A	N/A	N/A	3	95.2
68	breast cancer tissues	invasive ductal breast cancer Grade 1	N/A	N/A	N/A	3	100.17
69	breast cancer tissues	invasive ductal breast cancer Grade 1	N/A	N/A	N/A	2	78.82
70	breast cancer tissues	invasive ductal breast cancer Grade 1	N/A	N/A	N/A	3	100.55
71	breast cancer tissues	invasive ductal breast cancer Grade 1	N/A	N/A	N/A	3	91.65
72	breast cancer tissues	invasive ductal breast cancer Grade 1	N/A	N/A	N/A	3	111.39
73	breast cancer tissues	invasive ductal breast cancer Grade 1	N/A	N/A	N/A	3	101.35
74	breast cancer tissues	invasive ductal breast cancer Grade 1	N/A	N/A	N/A	3	98.41
75	breast cancer tissues	invasive ductal breast cancer Grade 1	N/A	N/A	N/A	3	104.44
76	breast cancer tissues	invasive ductal breast cancer Grade 1	N/A	N/A	N/A	2	65.36
77	breast cancer tissues	invasive ductal breast cancer Grade 2	N/A	N/A	N/A	0	6.24
78	breast cancer tissues	invasive ductal breast cancer Grade 2	N/A	N/A	N/A	0	20.3
79	breast cancer tissues	invasive ductal breast cancer Grade 2	N/A	N/A	N/A	0	23.81
80	breast cancer tissues	invasive ductal breast cancer Grade 2	N/A	N/A	N/A	1	26.75
81	breast cancer tissues	invasive ductal breast cancer Grade 2	N/A	N/A	N/A	1	28.91
82	breast cancer tissues	invasive ductal breast cancer Grade 2	N/A	N/A	N/A	1	30.38
83	breast cancer tissues	invasive ductal breast cancer Grade 2	N/A	N/A	N/A	1	33.55
84	breast cancer tissues	invasive ductal breast cancer Grade 2	N/A	N/A	N/A	1	34.41
85	breast cancer tissues	invasive ductal breast cancer Grade 2	N/A	N/A	N/A	1	38.2
86	breast cancer tissues	invasive ductal breast cancer Grade 2	N/A	N/A	N/A	1	41.59
87	breast cancer tissues	invasive ductal breast cancer Grade 2	N/A	N/A	N/A	1	42.6
88	breast cancer tissues	invasive ductal breast cancer Grade 2	N/A	N/A	N/A	1	44.24
89	breast cancer tissues	invasive ductal breast cancer Grade 2	N/A	N/A	N/A	1	48.05
90	breast cancer tissues	invasive ductal breast cancer Grade 2	N/A	N/A	N/A	2	50.56
91	breast cancer tissues	invasive ductal breast cancer Grade 2	N/A	N/A	N/A	2	52.58
92	breast cancer tissues	invasive ductal breast cancer Grade 2	N/A	N/A	N/A	2	54.52
93	breast cancer tissues	invasive ductal breast cancer Grade 2	N/A	N/A	N/A	2	54.89
94	breast cancer tissues	invasive ductal breast cancer Grade 2	N/A	N/A	N/A	2	55.4
95	breast cancer tissues	invasive ductal breast cancer Grade 2	N/A	N/A	N/A	2	55.54
96	breast cancer tissues	invasive ductal breast cancer Grade 2	N/A	N/A	N/A	2	58.68
97	breast cancer tissues	invasive ductal breast cancer Grade 2	N/A	N/A	N/A	3	96.24
98	breast cancer tissues	invasive ductal breast cancer Grade 2	N/A	N/A	N/A	2	58.73
99	breast cancer tissues	invasive ductal breast cancer Grade 2	N/A	N/A	N/A	2	62.05
100	breast cancer tissues	invasive ductal breast cancer Grade 2	N/A	N/A	N/A	2	62.67
101	breast cancer tissues	invasive ductal breast cancer Grade 2	N/A	N/A	N/A	2	63.21
102	breast cancer tissues	invasive ductal breast cancer Grade 2	N/A	N/A	N/A	2	59.43
103	breast cancer tissues	invasive ductal breast cancer Grade 2	N/A	N/A	N/A	2	67.69
104	breast cancer tissues	invasive ductal breast cancer Grade 2	N/A	N/A	N/A	2	70
105	breast cancer tissues	invasive ductal breast cancer Grade 2	N/A	N/A	N/A	2	70.04
106	breast cancer tissues	invasive ductal breast cancer Grade 2	N/A	N/A	N/A	2	70.92
107	breast cancer tissues	invasive ductal breast cancer Grade 2	N/A	N/A	N/A	2	72.65
108	breast cancer tissues	invasive ductal breast cancer Grade 2	N/A	N/A	N/A	2	73.15
109	breast cancer tissues	invasive ductal breast cancer Grade 2	N/A	N/A	N/A	2	74.64
110	breast cancer tissues	invasive ductal breast cancer Grade 2	N/A	N/A	N/A	2	76.3
111	breast cancer tissues	invasive ductal breast cancer Grade 2	N/A	N/A	N/A	2	77.05
112	breast cancer tissues	invasive ductal breast cancer Grade 2	N/A	N/A	N/A	2	78
113	breast cancer tissues	invasive ductal breast cancer Grade 2	N/A	N/A	N/A	2	78.44
114	breast cancer tissues	invasive ductal breast cancer Grade 2	N/A	N/A	N/A	2	78.76
115	breast cancer tissues	invasive ductal breast cancer Grade 2	N/A	N/A	N/A	2	78.93
116	breast cancer tissues	invasive ductal breast cancer Grade 2	N/A	N/A	N/A	2	79.99
117	breast cancer tissues	invasive ductal breast cancer Grade 2	N/A	N/A	N/A	3	80.02
118	breast cancer tissues	invasive ductal breast cancer Grade 2	N/A	N/A	N/A	3	80.43
119	breast cancer tissues	invasive ductal breast cancer Grade 2	N/A	N/A	N/A	3	80.95
120	breast cancer tissues	invasive ductal breast cancer Grade 2	N/A	N/A	N/A	3	81.83
121	breast cancer tissues	invasive ductal breast cancer Grade 2	N/A	N/A	N/A	3	82.09
122	breast cancer tissues	invasive ductal breast cancer Grade 2	N/A	N/A	N/A	3	82.93
123	breast cancer tissues	invasive ductal breast cancer Grade 2	N/A	N/A	N/A	3	96.05
124	breast cancer tissues	invasive ductal breast cancer Grade 2	N/A	N/A	N/A	3	84.44
125	breast cancer tissues	invasive ductal breast cancer Grade 2	N/A	N/A	N/A	3	84.76
126	breast cancer tissues	invasive ductal breast cancer Grade 2	N/A	N/A	N/A	3	87.85
127	breast cancer tissues	invasive ductal breast cancer Grade 2	N/A	N/A	N/A	3	85.11
128	breast cancer tissues	invasive ductal breast cancer Grade 2	N/A	N/A	N/A	3	85.26
129	breast cancer tissues	invasive ductal breast cancer Grade 2	N/A	N/A	N/A	3	86.47
130	breast cancer tissues	invasive ductal breast cancer Grade 2	N/A	N/A	N/A	3	87.4
131	breast cancer tissues	invasive ductal breast cancer Grade 2	N/A	N/A	N/A	3	87.62
132	breast cancer tissues	invasive ductal breast cancer Grade 2	N/A	N/A	N/A	2	64.86
133	breast cancer tissues	invasive ductal breast cancer Grade 2	N/A	N/A	N/A	3	88.12
134	breast cancer tissues	invasive ductal breast cancer Grade 2	N/A	N/A	N/A	3	89.23
135	breast cancer tissues	invasive ductal breast cancer Grade 2	N/A	N/A	N/A	3	89.38
136	breast cancer tissues	invasive ductal breast cancer Grade 2	N/A	N/A	N/A	3	89.51
137	breast cancer tissues	invasive ductal breast cancer Grade 2	N/A	N/A	N/A	3	89.83
138	breast cancer tissues	invasive ductal breast cancer Grade 2	N/A	N/A	N/A	3	90.92
139	breast cancer tissues	invasive ductal breast cancer Grade 2	N/A	N/A	N/A	3	91.23
140	breast cancer tissues	invasive ductal breast cancer Grade 2	N/A	N/A	N/A	3	91.49
141	breast cancer tissues	invasive ductal breast cancer Grade 2	N/A	N/A	N/A	3	91.76
142	breast cancer tissues	invasive ductal breast cancer Grade 2	N/A	N/A	N/A	3	83.66
143	breast cancer tissues	invasive ductal breast cancer Grade 2	N/A	N/A	N/A	3	92.75
144	breast cancer tissues	invasive ductal breast cancer Grade 2	N/A	N/A	N/A	3	92.9
145	breast cancer tissues	invasive ductal breast cancer Grade 2	N/A	N/A	N/A	3	85.03
146	breast cancer tissues	invasive ductal breast cancer Grade 2	N/A	N/A	N/A	3	93.45
147	breast cancer tissues	invasive ductal breast cancer Grade 2	N/A	N/A	N/A	3	93.52
148	breast cancer tissues	invasive ductal breast cancer Grade 2	N/A	N/A	N/A	3	93.57
149	breast cancer tissues	invasive ductal breast cancer Grade 2	N/A	N/A	N/A	3	93.7
150	breast cancer tissues	invasive ductal breast cancer Grade 2	N/A	N/A	N/A	3	94.01
151	breast cancer tissues	invasive ductal breast cancer Grade 2	N/A	N/A	N/A	3	94.07
152	breast cancer tissues	invasive ductal breast cancer Grade 2	N/A	N/A	N/A	3	94.52
153	breast cancer tissues	invasive ductal breast cancer Grade 2	N/A	N/A	N/A	3	95.25
154	breast cancer tissues	invasive ductal breast cancer Grade 2	N/A	N/A	N/A	3	96.4
155	breast cancer tissues	invasive ductal breast cancer Grade 2	N/A	N/A	N/A	3	96.57
156	breast cancer tissues	invasive ductal breast cancer Grade 2	N/A	N/A	N/A	3	93.43
157	breast cancer tissues	invasive ductal breast cancer Grade 2	N/A	N/A	N/A	3	96.36
158	breast cancer tissues	invasive ductal breast cancer Grade 2	N/A	N/A	N/A	3	91.76
159	breast cancer tissues	invasive ductal breast cancer Grade 2	N/A	N/A	N/A	3	96.85
160	breast cancer tissues	invasive ductal breast cancer Grade 2	N/A	N/A	N/A	3	97.19
161	breast cancer tissues	invasive ductal breast cancer Grade 2	N/A	N/A	N/A	3	97.21
162	breast cancer tissues	invasive ductal breast cancer Grade 2	N/A	N/A	N/A	3	97.31
163	breast cancer tissues	invasive ductal breast cancer Grade 2	N/A	N/A	N/A	3	98.03
164	breast cancer tissues	invasive ductal breast cancer Grade 2	N/A	N/A	N/A	3	98.23
165	breast cancer tissues	invasive ductal breast cancer Grade 2	N/A	N/A	N/A	3	98.67
166	breast cancer tissues	invasive ductal breast cancer Grade 3	N/A	N/A	N/A	3	108.16
167	breast cancer tissues	invasive ductal breast cancer Grade 3	N/A	N/A	N/A	3	94.25
168	breast cancer tissues	invasive ductal breast cancer Grade 3	N/A	N/A	N/A	3	94.32
169	breast cancer tissues	invasive ductal breast cancer Grade 3	N/A	N/A	N/A	3	106.47
170	breast cancer tissues	invasive ductal breast cancer Grade 3	N/A	N/A	N/A	3	105.75
171	breast cancer tissues	invasive ductal breast cancer Grade 3	N/A	N/A	N/A	3	100.28
172	breast cancer tissues	invasive ductal breast cancer Grade 3	N/A	N/A	N/A	2	56.36
173	breast cancer tissues	invasive ductal breast cancer Grade 3	N/A	N/A	N/A	1	42.48
174	breast cancer tissues	invasive ductal breast cancer Grade 3	N/A	N/A	N/A	3	93.96
175	breast cancer tissues	invasive ductal breast cancer Grade 3	N/A	N/A	N/A	3	82.16
176	breast cancer tissues	invasive ductal breast cancer Grade 3	N/A	N/A	N/A	3	92.5
177	breast cancer tissues	invasive ductal breast cancer Grade 3	N/A	N/A	N/A	2	69.27
178	breast cancer tissues	invasive ductal breast cancer Grade 3	N/A	N/A	N/A	3	82.76
179	breast cancer tissues	invasive ductal breast cancer Grade 3	N/A	N/A	N/A	3	91.26
180	breast cancer tissues	invasive ductal breast cancer Grade 3	N/A	N/A	N/A	2	79.31
181	breast cancer tissues	invasive ductal breast cancer Grade 3	N/A	N/A	N/A	3	98
182	breast cancer tissues	invasive ductal breast cancer Grade 3	N/A	N/A	N/A	3	98.64
183	breast cancer tissues	invasive ductal breast cancer Grade 3	N/A	N/A	N/A	3	103.04
184	breast cancer tissues	invasive ductal breast cancer Grade 3	N/A	N/A	N/A	3	113.2
185	breast cancer tissues	invasive ductal breast cancer Grade 3	N/A	N/A	N/A	3	81.62
186	breast cancer tissues	invasive ductal breast cancer Grade 3	N/A	N/A	N/A	3	84.81
187	breast cancer tissues	invasive ductal breast cancer Grade 3	N/A	N/A	N/A	3	82.41
188	breast cancer tissues	invasive ductal breast cancer Grade 3	N/A	N/A	N/A	3	90.03
189	breast cancer tissues	invasive ductal breast cancer Grade 3	N/A	N/A	N/A	3	92.09
190	breast cancer tissues	invasive ductal breast cancer Grade 3	N/A	N/A	N/A	2	70.39
191	breast cancer tissues	invasive ductal breast cancer Grade 3	N/A	N/A	N/A	2	76.4
192	breast cancer tissues	invasive ductal breast cancer Grade 3	N/A	N/A	N/A	2	55.61
193	breast cancer tissues	invasive ductal breast cancer Grade 3	N/A	N/A	N/A	3	99.65
194	breast cancer tissues	invasive ductal breast cancer Grade 3	N/A	N/A	N/A	3	112.93
195	breast cancer tissues	invasive ductal breast cancer Grade 3	N/A	N/A	N/A	3	104.04
196	breast cancer tissues	invasive ductal breast cancer Grade 3	N/A	N/A	N/A	3	88.6
197	breast cancer tissues	invasive ductal breast cancer Grade 3	N/A	N/A	N/A	3	90.5
198	breast cancer tissues	intraductal carcinoma	N/A	N/A	N/A	0	22.31
199	breast cancer tissues	intraductal carcinoma	N/A	N/A	N/A	3	92.21
200	breast cancer tissues	intraductal carcinoma	N/A	N/A	N/A	1	39.55
201	breast cancer tissues	intraductal carcinoma	N/A	N/A	N/A	3	100.51
202	breast cancer tissues	intraductal carcinoma	N/A	N/A	N/A	3	110.6
203	adjacent normal breast tissues	N/A	N/A	N/A	N/A	0	1.98
204	adjacent normal breast tissues	N/A	N/A	N/A	N/A	0	4.95
205	adjacent normal breast tissues	N/A	N/A	N/A	N/A	0	9.76
206	adjacent normal breast tissues	N/A	N/A	N/A	N/A	0	7.94
207	adjacent normal breast tissues	N/A	N/A	N/A	N/A	1	43.75
208	adjacent normal breast tissues	N/A	N/A	N/A	N/A	1	40.15
209	adjacent normal breast tissues	N/A	N/A	N/A	N/A	1	32.33
210	adjacent normal breast tissues	N/A	N/A	N/A	N/A	0	13.76
211	adjacent normal breast tissues	N/A	N/A	N/A	N/A	1	25.3
212	adjacent normal breast tissues	N/A	N/A	N/A	N/A	1	27.37
213	adjacent normal breast tissues	N/A	N/A	N/A	N/A	0	9.54
214	adjacent normal breast tissues	N/A	N/A	N/A	N/A	0	10.95
215	adjacent normal breast tissues	N/A	N/A	N/A	N/A	0	15.92
216	adjacent normal breast tissues	N/A	N/A	N/A	N/A	0	13.36
217	adjacent normal breast tissues	N/A	N/A	N/A	N/A	0	5.2
218	adjacent normal breast tissues	N/A	N/A	N/A	N/A	0	2.2
219	breast cancer tissues	invasive papillary carcinoma	N/A	N/A	N/A	1	36.39
220	breast cancer tissues	mucinous carcinoma	N/A	N/A	N/A	1	29.72
221	breast cancer tissues	medullary carcinoma	N/A	N/A	N/A	0	7.34
222	breast cancer tissues	invasive lobular carcinoma	N/A	N/A	N/A	3	84.74
223	breast cancer tissues	invasive lobular carcinoma	N/A	N/A	N/A	1	39.55
224	breast cancer tissues	invasive lobular carcinoma	N/A	N/A	N/A	1	41.44
225	breast cancer tissues	invasive lobular carcinoma	N/A	N/A	N/A	2	53.36
226	breast cancer tissues	invasive lobular carcinoma	N/A	N/A	N/A	2	57.85
227	breast cancer tissues	invasive lobular carcinoma	N/A	N/A	N/A	2	72.69
228	breast cancer tissues	invasive lobular carcinoma	N/A	N/A	N/A	2	63.89
229	breast cancer tissues	invasive lobular carcinoma	N/A	N/A	N/A	2	68.68
230	breast cancer tissues	invasive lobular carcinoma	N/A	N/A	N/A	2	67.48
231	breast cancer tissues	invasive lobular carcinoma	N/A	N/A	N/A	3	93.6
232	breast cancer tissues	invasive lobular carcinoma	N/A	N/A	N/A	2	71.26
233	breast cancer tissues	invasive lobular carcinoma	N/A	N/A	N/A	3	87.01
234	breast cancer tissues	invasive lobular carcinoma	N/A	N/A	N/A	3	82.03
235	breast cancer tissues	invasive lobular carcinoma	N/A	N/A	N/A	2	77.44
236	breast cancer tissues	invasive lobular carcinoma	N/A	N/A	N/A	2	57.24
237	breast cancer tissues	invasive lobular carcinoma	N/A	N/A	N/A	2	55.09
238	breast cancer tissues	invasive lobular carcinoma	N/A	N/A	N/A	1	30.92
239	breast cancer tissues	invasive lobular carcinoma	N/A	N/A	N/A	2	78.56
240	breast cancer tissues	invasive lobular carcinoma	N/A	N/A	N/A	1	33.78
241	breast cancer tissues	invasive lobular carcinoma	N/A	N/A	N/A	1	43.59
242	breast cancer tissues	invasive lobular carcinoma	N/A	N/A	N/A	2	55.65
243	breast cancer tissues	invasive lobular carcinoma	N/A	N/A	N/A	2	54.64
244	breast cancer tissues	invasive lobular carcinoma	N/A	N/A	N/A	1	42.22
245	breast cancer tissues	invasive lobular carcinoma	N/A	N/A	N/A	2	61.47
246	breast cancer tissues	invasive lobular carcinoma	N/A	N/A	N/A	1	45.83
247	breast cancer tissues	invasive lobular carcinoma	N/A	N/A	N/A	2	59.32
248	breast cancer tissues	invasive lobular carcinoma	N/A	N/A	N/A	2	66.07
249	breast cancer tissues	invasive lobular carcinoma	N/A	N/A	N/A	2	76.23
250	breast cancer tissues	invasive lobular carcinoma	N/A	N/A	N/A	2	63.57
251	breast cancer tissues	invasive lobular carcinoma	N/A	N/A	N/A	2	63.87
252	breast cancer tissues	invasive lobular carcinoma	N/A	N/A	N/A	2	74.32
253	breast cancer tissues	invasive lobular carcinoma	N/A	N/A	N/A	2	54.33
254	breast cancer tissues	invasive lobular carcinoma	N/A	N/A	N/A	3	84.56
255	breast cancer tissues	invasive lobular carcinoma	N/A	N/A	N/A	0	24.84
256	breast cancer tissues	invasive lobular carcinoma	N/A	N/A	N/A	1	37.58
257	breast cancer tissues	invasive lobular carcinoma	N/A	N/A	N/A	1	38.09
258	breast cancer tissues	invasive lobular carcinoma	N/A	N/A	N/A	2	65.45
259	breast cancer tissues	invasive lobular carcinoma	N/A	N/A	N/A	1	44.17
260	breast cancer tissues	invasive lobular carcinoma	N/A	N/A	N/A	1	41.22
261	breast cancer tissues	invasive lobular carcinoma	N/A	N/A	N/A	1	32.05
262	breast cancer tissues	invasive lobular carcinoma	N/A	N/A	N/A	2	60.11
263	breast cancer tissues	invasive lobular carcinoma	N/A	N/A	N/A	2	59.55
264	breast cancer tissues	invasive lobular carcinoma	N/A	N/A	N/A	2	61.51
265	breast cancer tissues	invasive lobular carcinoma	N/A	N/A	N/A	2	66.76
266	breast cancer tissues	invasive ductal breast cancer Grade 1	Triple-negative	145	0	1	34.055
267	breast cancer tissues	invasive ductal breast cancer Grade 1	Triple-negative	139	0	1	45.133
268	breast cancer tissues	invasive ductal breast cancer Grade 1	Triple-negative	135	0	2	64.211
269	breast cancer tissues	invasive ductal breast cancer Grade 1	Triple-negative	73	0	3	83.371
270	breast cancer tissues	invasive ductal breast cancer Grade 1	Her2	54	1	1	28.756
271	breast cancer tissues	invasive ductal breast cancer Grade 1	Her2	74	0	1	47.77
272	breast cancer tissues	invasive ductal breast cancer Grade 1	Her2	143	0	2	55.466
273	breast cancer tissues	invasive ductal breast cancer Grade 1	Her2	123	1	2	62.128
274	breast cancer tissues	invasive ductal breast cancer Grade 1	Luminal A	102	1	1	36
275	breast cancer tissues	invasive ductal breast cancer Grade 1	Luminal A	138	0	1	46.512
276	breast cancer tissues	invasive ductal breast cancer Grade 1	Luminal A	70	1	1	50
277	breast cancer tissues	invasive ductal breast cancer Grade 1	Luminal A	140	0	2	53.924
278	breast cancer tissues	invasive ductal breast cancer Grade 1	Luminal A	73	0	2	55.39
279	breast cancer tissues	invasive ductal breast cancer Grade 1	Luminal A	141	0	2	57.507
280	breast cancer tissues	invasive ductal breast cancer Grade 1	Luminal A	147	0	2	58
281	breast cancer tissues	invasive ductal breast cancer Grade 1	Luminal A	141	0	2	69.675
282	breast cancer tissues	invasive ductal breast cancer Grade 1	Luminal A	32	1	2	72.526
283	breast cancer tissues	invasive ductal breast cancer Grade 1	Luminal A	143	0	2	74.371
284	breast cancer tissues	invasive ductal breast cancer Grade 1	Luminal A	129	0	2	77.934
285	breast cancer tissues	invasive ductal breast cancer Grade 1	Luminal A	54	1	3	94.382
286	breast cancer tissues	invasive ductal breast cancer Grade 1	Luminal A	114	0	3	98.02
287	breast cancer tissues	invasive ductal breast cancer Grade 1	Luminal A	23	1	3	98.043
288	breast cancer tissues	invasive ductal breast cancer Grade 1	Luminal A	99	0	3	98.785
289	breast cancer tissues	invasive ductal breast cancer Grade 1	Luminal A	36	1	3	106.111
290	breast cancer tissues	invasive ductal breast cancer Grade 1	Luminal B	132	0	0	4.36
291	breast cancer tissues	invasive ductal breast cancer Grade 1	Luminal B	114	0	1	44.59
292	breast cancer tissues	invasive ductal breast cancer Grade 1	Luminal B	102	0	2	70.469
293	breast cancer tissues	invasive ductal breast cancer Grade 1	Triple-negative	115	0	1	38.583
294	breast cancer tissues	invasive ductal breast cancer Grade 2	Triple-negative	138	0	1	39.597
295	breast cancer tissues	invasive ductal breast cancer Grade 2	Triple-negative	116	0	1	44.844
296	breast cancer tissues	invasive ductal breast cancer Grade 2	Triple-negative	117	0	2	55.36
297	breast cancer tissues	invasive ductal breast cancer Grade 2	Triple-negative	46	1	2	72.259
298	breast cancer tissues	invasive ductal breast cancer Grade 2	Triple-negative	109	0	2	74.675
299	breast cancer tissues	invasive ductal breast cancer Grade 2	Triple-negative	72	0	2	75.908
300	breast cancer tissues	invasive ductal breast cancer Grade 2	Triple-negative	62	1	3	81.366
301	breast cancer tissues	invasive ductal breast cancer Grade 2	Triple-negative	107	0	3	82.353
302	breast cancer tissues	invasive ductal breast cancer Grade 2	Triple-negative	119	0	3	100.778
303	breast cancer tissues	invasive ductal breast cancer Grade 2	Triple-negative	119	0	3	112.245
304	breast cancer tissues	invasive ductal breast cancer Grade 2	Triple-negative	11	1	3	127.938
305	breast cancer tissues	invasive ductal breast cancer Grade 2	Her2	78	0	2	51.93
306	breast cancer tissues	invasive ductal breast cancer Grade 2	Her2	111	1	2	63.448
307	breast cancer tissues	invasive ductal breast cancer Grade 2	Her2	77	1	2	64.093
308	breast cancer tissues	invasive ductal breast cancer Grade 2	Her2	109	0	2	64.488
309	breast cancer tissues	invasive ductal breast cancer Grade 2	Her2	147	0	2	67.993
310	breast cancer tissues	invasive ductal breast cancer Grade 2	Her2	17	1	2	68.601
311	breast cancer tissues	invasive ductal breast cancer Grade 2	Her2	39	1	2	71.353
312	breast cancer tissues	invasive ductal breast cancer Grade 2	Her2	119	0	2	72.897
313	breast cancer tissues	invasive ductal breast cancer Grade 2	Her2	8	1	2	77.78
314	breast cancer tissues	invasive ductal breast cancer Grade 2	Her2	101	0	2	79.435
315	breast cancer tissues	invasive ductal breast cancer Grade 2	Her2	49	1	3	81.416
316	breast cancer tissues	invasive ductal breast cancer Grade 2	Her2	130	0	3	82.918
317	breast cancer tissues	invasive ductal breast cancer Grade 2	Her2	88	0	3	84.487
318	breast cancer tissues	invasive ductal breast cancer Grade 2	Her2	110	1	3	86.098
319	breast cancer tissues	invasive ductal breast cancer Grade 2	Her2	77	0	3	86.115
320	breast cancer tissues	invasive ductal breast cancer Grade 2	Her2	73	0	3	86.166
321	breast cancer tissues	invasive ductal breast cancer Grade 2	Her2	114	0	3	87.485
322	breast cancer tissues	invasive ductal breast cancer Grade 2	Her2	94	0	3	88.294
323	breast cancer tissues	invasive ductal breast cancer Grade 2	Her2	120	0	3	89.157
324	breast cancer tissues	invasive ductal breast cancer Grade 2	Her2	30	1	3	94.694
325	breast cancer tissues	invasive ductal breast cancer Grade 2	Her2	15	1	3	108.806
326	breast cancer tissues	invasive ductal breast cancer Grade 2	Her2	68	1	3	145.161
327	breast cancer tissues	invasive ductal breast cancer Grade 2	Luminal A	93	0	1	32.787
328	breast cancer tissues	invasive ductal breast cancer Grade 2	Luminal A	142	0	1	41.256
329	breast cancer tissues	invasive ductal breast cancer Grade 2	Luminal A	138	0	1	41.964
330	breast cancer tissues	invasive ductal breast cancer Grade 2	Luminal A	134	0	1	42.697
331	breast cancer tissues	invasive ductal breast cancer Grade 2	Luminal A	96	0	2	51.878
332	breast cancer tissues	invasive ductal breast cancer Grade 2	Luminal A	128	0	2	54.167
333	breast cancer tissues	invasive ductal breast cancer Grade 2	Luminal A	137	0	2	64.085
334	breast cancer tissues	invasive ductal breast cancer Grade 2	Luminal A	107	0	2	65.45
335	breast cancer tissues	invasive ductal breast cancer Grade 2	Luminal A	102	0	2	68.565
336	breast cancer tissues	invasive ductal breast cancer Grade 2	Luminal A	108	0	2	73.333
337	breast cancer tissues	invasive ductal breast cancer Grade 2	Luminal A	39	1	2	73.628
338	breast cancer tissues	invasive ductal breast cancer Grade 2	Luminal A	132	0	2	74.959
339	breast cancer tissues	invasive ductal breast cancer Grade 2	Luminal A	101	0	2	75.439
340	breast cancer tissues	invasive ductal breast cancer Grade 2	Luminal A	107	0	2	76.049
341	breast cancer tissues	invasive ductal breast cancer Grade 2	Luminal A	71	0	2	76.226
342	breast cancer tissues	invasive ductal breast cancer Grade 2	Luminal A	146	0	2	76.987
343	breast cancer tissues	invasive ductal breast cancer Grade 2	Luminal A	141	0	2	77.306
344	breast cancer tissues	invasive ductal breast cancer Grade 2	Luminal A	74	1	2	78.384
345	breast cancer tissues	invasive ductal breast cancer Grade 2	Luminal A	86	0	2	78.392
346	breast cancer tissues	invasive ductal breast cancer Grade 2	Luminal A	133	0	2	79.909
347	breast cancer tissues	invasive ductal breast cancer Grade 2	Luminal A	142	0	2	79.94
348	breast cancer tissues	invasive ductal breast cancer Grade 2	Luminal A	137	0	3	81.013
349	breast cancer tissues	invasive ductal breast cancer Grade 2	Luminal A	107	0	3	81.141
350	breast cancer tissues	invasive ductal breast cancer Grade 2	Luminal A	68	0	3	82.171
351	breast cancer tissues	invasive ductal breast cancer Grade 2	Luminal A	61	1	3	82.273
352	breast cancer tissues	invasive ductal breast cancer Grade 2	Luminal A	101	0	3	82.298
353	breast cancer tissues	invasive ductal breast cancer Grade 2	Luminal A	127	0	3	84.055
354	breast cancer tissues	invasive ductal breast cancer Grade 2	Luminal A	109	0	3	84.33
355	breast cancer tissues	invasive ductal breast cancer Grade 2	Luminal A	92	1	3	84.739
356	breast cancer tissues	invasive ductal breast cancer Grade 2	Luminal A	27	1	3	87.435
357	breast cancer tissues	invasive ductal breast cancer Grade 2	Luminal A	40	1	3	88.35
358	breast cancer tissues	invasive ductal breast cancer Grade 2	Luminal A	91	0	3	89.412
359	breast cancer tissues	invasive ductal breast cancer Grade 2	Luminal A	95	0	3	89.908
360	breast cancer tissues	invasive ductal breast cancer Grade 2	Luminal A	69	0	3	90.268
361	breast cancer tissues	invasive ductal breast cancer Grade 2	Luminal A	81	0	3	93.04
362	breast cancer tissues	invasive ductal breast cancer Grade 2	Luminal A	40	1	3	93.733
363	breast cancer tissues	invasive ductal breast cancer Grade 2	Luminal A	67	1	3	93.814
364	breast cancer tissues	invasive ductal breast cancer Grade 2	Luminal A	97	0	3	95.691
365	breast cancer tissues	invasive ductal breast cancer Grade 2	Luminal A	99	0	3	97.409
366	breast cancer tissues	invasive ductal breast cancer Grade 2	Luminal A	78	1	3	99.697
367	breast cancer tissues	invasive ductal breast cancer Grade 2	Luminal A	131	0	3	99.738
368	breast cancer tissues	invasive ductal breast cancer Grade 2	Luminal A	112	0	3	100.485
369	breast cancer tissues	invasive ductal breast cancer Grade 2	Luminal A	111	0	3	103.519
370	breast cancer tissues	invasive ductal breast cancer Grade 2	Luminal A	68	0	3	108.911
371	breast cancer tissues	invasive ductal breast cancer Grade 2	Luminal A	120	0	3	109.339
372	breast cancer tissues	invasive ductal breast cancer Grade 2	Luminal A	140	0	3	111.765
373	breast cancer tissues	invasive ductal breast cancer Grade 2	Luminal A	111	0	3	117.625
374	breast cancer tissues	invasive ductal breast cancer Grade 2	Luminal B	119	0	1	48.993
375	breast cancer tissues	invasive ductal breast cancer Grade 2	Luminal B	128	0	1	50
376	breast cancer tissues	invasive ductal breast cancer Grade 2	Luminal B	96	0	2	67.167
377	breast cancer tissues	invasive ductal breast cancer Grade 2	Luminal B	83	0	2	68.198
378	breast cancer tissues	invasive ductal breast cancer Grade 2	Luminal B	72	0	2	68.889
379	breast cancer tissues	invasive ductal breast cancer Grade 2	Luminal B	77	0	2	71.635
380	breast cancer tissues	invasive ductal breast cancer Grade 2	Luminal B	132	0	2	73.957
381	breast cancer tissues	invasive ductal breast cancer Grade 2	Luminal B	117	0	3	83.696
382	breast cancer tissues	invasive ductal breast cancer Grade 2	Luminal B	143	0	3	85.695
383	breast cancer tissues	invasive ductal breast cancer Grade 2	Luminal B	79	1	3	88.8
384	breast cancer tissues	invasive ductal breast cancer Grade 2	Luminal B	64	1	3	88.89
385	breast cancer tissues	invasive ductal breast cancer Grade 2	Luminal B	77	0	3	88.904
386	breast cancer tissues	invasive ductal breast cancer Grade 2	Luminal B	108	0	3	90.278
387	breast cancer tissues	invasive ductal breast cancer Grade 2	Luminal B	21	1	3	92.332
388	breast cancer tissues	invasive ductal breast cancer Grade 2	Luminal B	87	0	3	95.779
389	breast cancer tissues	invasive ductal breast cancer Grade 2	Luminal B	63	1	3	96.213
390	breast cancer tissues	invasive ductal breast cancer Grade 2	Luminal B	110	0	3	96.341
391	breast cancer tissues	invasive ductal breast cancer Grade 2	Luminal B	111	0	3	96.943
392	breast cancer tissues	invasive ductal breast cancer Grade 2	Luminal B	68	0	3	102.542
393	breast cancer tissues	invasive ductal breast cancer Grade 2	Luminal B	112	0	3	106.014
394	breast cancer tissues	invasive ductal breast cancer Grade 2	Luminal B	30	1	3	107.143
395	breast cancer tissues	invasive ductal breast cancer Grade 2	Luminal B	112	0	3	113.27
396	breast cancer tissues	invasive ductal breast cancer Grade 2	Triple-negative	86	0	1	46.232
397	breast cancer tissues	invasive ductal breast cancer Grade 2	Luminal B	78	1	2	57.749
398	breast cancer tissues	invasive ductal breast cancer Grade 2	Her2	83	0	2	63.926
399	breast cancer tissues	invasive ductal breast cancer Grade 2	Her2	95	0	3	84.647
400	breast cancer tissues	invasive ductal breast cancer Grade 3	Triple-negative	100	0	2	64.57
401	breast cancer tissues	invasive ductal breast cancer Grade 3	Triple-negative	82	0	2	67.803
402	breast cancer tissues	invasive ductal breast cancer Grade 3	Triple-negative	118	0	2	76.231
403	breast cancer tissues	invasive ductal breast cancer Grade 3	Triple-negative	115	0	2	79.98
404	breast cancer tissues	invasive ductal breast cancer Grade 3	Triple-negative	2	1	3	82.429
405	breast cancer tissues	invasive ductal breast cancer Grade 3	Triple-negative	95	0	3	82.669
406	breast cancer tissues	invasive ductal breast cancer Grade 3	Triple-negative	40	1	3	82.696
407	breast cancer tissues	invasive ductal breast cancer Grade 3	Triple-negative	95	0	3	84.59
408	breast cancer tissues	invasive ductal breast cancer Grade 3	Triple-negative	96	0	3	93.112
409	breast cancer tissues	invasive ductal breast cancer Grade 3	Triple-negative	74	0	3	93.897
410	breast cancer tissues	invasive ductal breast cancer Grade 3	Triple-negative	108	0	3	94.089
411	breast cancer tissues	invasive ductal breast cancer Grade 3	Triple-negative	87	0	3	97.358
412	breast cancer tissues	invasive ductal breast cancer Grade 3	Triple-negative	109	0	3	97.531
413	breast cancer tissues	invasive ductal breast cancer Grade 3	Triple-negative	69	0	3	98.9
414	breast cancer tissues	invasive ductal breast cancer Grade 3	Triple-negative	35	1	3	107.85
415	breast cancer tissues	invasive ductal breast cancer Grade 3	Triple-negative	83	0	3	114.52
416	breast cancer tissues	invasive ductal breast cancer Grade 3	Triple-negative	17	1	3	122.37
417	breast cancer tissues	invasive ductal breast cancer Grade 3	Triple-negative	106	0	3	155
418	breast cancer tissues	invasive ductal breast cancer Grade 3	Her2	101	1	2	58.607
419	breast cancer tissues	invasive ductal breast cancer Grade 3	Her2	92	0	2	62.243
420	breast cancer tissues	invasive ductal breast cancer Grade 3	Her2	95	0	2	66.9
421	breast cancer tissues	invasive ductal breast cancer Grade 3	Her2	112	0	2	73.539
422	breast cancer tissues	invasive ductal breast cancer Grade 3	Her2	110	0	2	77.8
423	breast cancer tissues	invasive ductal breast cancer Grade 3	Her2	88	0	3	80.164
424	breast cancer tissues	invasive ductal breast cancer Grade 3	Her2	8	1	3	81.481
425	breast cancer tissues	invasive ductal breast cancer Grade 3	Her2	105	0	3	90.347
426	breast cancer tissues	invasive ductal breast cancer Grade 3	Her2	103	0	3	91.968
427	breast cancer tissues	invasive ductal breast cancer Grade 3	Her2	91	0	3	92.497
428	breast cancer tissues	invasive ductal breast cancer Grade 3	Her2	78	0	3	95.029
429	breast cancer tissues	invasive ductal breast cancer Grade 3	Her2	16	1	3	101.69
430	breast cancer tissues	invasive ductal breast cancer Grade 3	Her2	82	0	3	103.636
431	breast cancer tissues	invasive ductal breast cancer Grade 3	Her2	53	1	3	106.241
432	breast cancer tissues	invasive ductal breast cancer Grade 3	Her2	35	1	3	133.96
433	breast cancer tissues	invasive ductal breast cancer Grade 3	Luminal A	106	0	3	81.628
434	breast cancer tissues	invasive ductal breast cancer Grade 3	Luminal A	83	0	3	85.574
435	breast cancer tissues	invasive ductal breast cancer Grade 3	Luminal A	27	1	3	101.186
436	breast cancer tissues	invasive ductal breast cancer Grade 3	Luminal A	42	1	3	103.793
437	breast cancer tissues	invasive ductal breast cancer Grade 3	Luminal A	67	0	3	104.732
438	breast cancer tissues	invasive ductal breast cancer Grade 3	Luminal A	53	1	3	105.968
439	breast cancer tissues	invasive ductal breast cancer Grade 3	Luminal A	79	0	3	106.58
440	breast cancer tissues	invasive ductal breast cancer Grade 3	Luminal A	76	0	3	115.38
441	breast cancer tissues	invasive ductal breast cancer Grade 3	Luminal A	110	1	3	150
442	breast cancer tissues	invasive ductal breast cancer Grade 3	Luminal B	103	1	2	58.507
443	breast cancer tissues	invasive ductal breast cancer Grade 3	Luminal B	119	0	2	60.696
444	breast cancer tissues	invasive ductal breast cancer Grade 3	Luminal B	128	0	2	73.794
445	breast cancer tissues	invasive ductal breast cancer Grade 3	Luminal B	27	1	3	82.653
446	breast cancer tissues	invasive ductal breast cancer Grade 3	Luminal B	112	0	3	83.411
447	breast cancer tissues	invasive ductal breast cancer Grade 3	Luminal B	108	0	3	85.661
448	breast cancer tissues	invasive ductal breast cancer Grade 3	Luminal B	69	0	3	85.91
449	breast cancer tissues	invasive ductal breast cancer Grade 3	Luminal B	103	0	3	92.582
450	breast cancer tissues	invasive ductal breast cancer Grade 3	Luminal B	105	0	3	93.466
451	breast cancer tissues	invasive ductal breast cancer Grade 3	Luminal B	33	1	3	95.377
452	breast cancer tissues	invasive ductal breast cancer Grade 3	Luminal B	68	0	3	96.091
453	breast cancer tissues	invasive ductal breast cancer Grade 3	Luminal B	56	1	3	101.2
454	breast cancer tissues	invasive ductal breast cancer Grade 3	Luminal B	60	1	3	111.54
455	breast cancer tissues	invasive ductal breast cancer Grade 3	Luminal B	28	1	3	115.75
456	breast cancer tissues	invasive ductal breast cancer Grade 3	Luminal B	74	0	3	119.2
457	breast cancer tissues	invasive ductal breast cancer Grade 3	Luminal B	93	1	3	129.045
458	breast cancer tissues	invasive ductal breast cancer Grade 3	Luminal B	9	1	3	129.529
